# Supplementary material for: Environmental associations of Ophidiomyces ophidiicola, the causative agent of ophidiomycosis in snakes
Source: PLoS One. 2024 Oct 22;19(10):e0310954. doi: 10.1371/journal.pone.0310954 (PMC11495611; doi:10.1371/journal.pone.0310954)
Supplement: S1 Table — Topsoil sample designation, the macrohabitat it was collected in, the number or positive replicates from a triplicate reaction, and the mean Ct value for the given sample. (CSV) [file pone.0310954.s002.csv]

S1 Table. List of all positive topsoil samples. Topsoil sample designation, the macrohabitat it was collected in, the number or positive replicates from a triplicate reaction, and the mean Ct value for the given sample.
Positive Soil Samples
Sample name	Habitat	Positive Replicate Number	Ct mean
b114	Burn	1/3	36.26
b115	Burn	2/3	35.81
b201	Burn	2/3	37.23
b202	Burn	1/3	36.77
b211	Burn	1/3	35.74
b328	Burn	1/3	37.44
c105	Clear cut	1/3	36.41
c106	Clear cut	1/3	35.94
c107	Clear cut	1/3	36.24
c110	Clear cut	1/3	37.27
c201	Clear cut	1/3	36.19
f103	Forest	1/3	34.61
f108	Forest	2/3	36.89
f114	Forest	3/3	36.15
f117	Forest	2/3	36
f127	Forest	3/3	36.34
f128	Forest	1/3	35.02
f131	Forest	1/3	35.06
f132	Forest	1/3	34.54
f240	Forest	3/3	35
s105	Shrub-scrub	1/3	37.39
s108	Shrub-scrub	1/3	35.6
s111	Shrub-scrub	1/3	37.9
s112	Shrub-scrub	3/3	33.34
s114	Shrub-scrub	1/3	36.11
s121	Shrub-scrub	1/3	36.3
s123	Shrub-scrub	1/3	35.46
s126	Shrub-scrub	1/3	36.3
s133	Shrub-scrub	2/3	36.7
s201	Shrub-scrub	3/3	36.33
s202	Shrub-scrub	2/3	37.21
s328	Shrub-scrub	1/3	38.73
