# Supplementary material for: Environmental associations of Ophidiomyces ophidiicola, the causative agent of ophidiomycosis in snakes
Source: PLoS One. 2024 Oct 22;19(10):e0310954. doi: 10.1371/journal.pone.0310954 (PMC11495611; doi:10.1371/journal.pone.0310954)
Supplement: S2 Table — (Above) regression output from main effects. (Below) post-hoc analysis below delineating where differences occur if they exist. Significant terms bolded. (CSV) [file pone.0310954.s003.csv]

S2 Table. Binomial logistic regression output of main effects (Habitat and Season) on positive O. ophidiicola detection in a soil sample. (Above) regression output from main effects. (Below) post-hoc analysis below delineating where differences occur if they exist. Significant terms bolded.
Main Effects on Positive Detection
Habitat					Season
	Estimate	Std. error	z-vlaue	p-value		Estimate	Std. error	z-vlaue	p-value
Intercept	-2.037	0.434	-4.693	<0.000	Intercept	-1.208	0.238	-5.085	<0.000
Cut	0.305	0.639	-0.478	0.633	Spring	-2.193	0.757	-2.897	0.004
Forest	0.521	0.569	0.915	0.360	Fall	-0.559	0.473	-1.183	0.237
SSO	0.858	0.545	1.574	0.116
AIC	181.87				AIC	171.41
Post-Hoc (Estimated Marginal Means)
Habitat					Season
Contrast	Estimate	SE	Z-ratio	p-value	Contrast	Estimate	SE	Z-ratio	p-value
Burn-Cut	0.305	0.638	0.478	0.964	Fall-Spring	1.634	0.827	1.975	0.118
Burn-Forest	-0.521	0.569	-0.915	0.797
Burn-SSO	-0.858	0.545	-1.574	0.394	Fall-Summer	-0.559	0.473	-1.183	0.464
Cut-Forest	-0.825	0.596	-1.386	0.508
Cut-SSO	-1.163	0.573	-2.030	0.177	Spring-Summer	-2.193	0.757	-2.897	0.011
Forest-SSO	-0.338	0.494	-0.683	0.904
