# Supplementary material for: Environmental associations of Ophidiomyces ophidiicola, the causative agent of ophidiomycosis in snakes
Source: PLoS One. 2024 Oct 22;19(10):e0310954. doi: 10.1371/journal.pone.0310954 (PMC11495611; doi:10.1371/journal.pone.0310954)
Supplement: S3 Table — (Left) regression output from interactive effects. (Right) post-hoc analysis delineating where differences occur if they exist. Significant terms bolded. (CSV) [file pone.0310954.s004.csv]

S3 Table. Binomial logistic regression output for interactive effect of Habitat and Season on O. ophidiicola detection in a soil sample. (Left) regression output from interactive effects. (Right) post-hoc analysis delineating where differences occur if they exist. Significant terms bolded.
Interactive Effect on Positive Detection						Post-Hoc (Estimated Marginal Means)
Habitat*Season						Contrast	Estimate	SE	z-ratio	p-value
	Estimate	Std. Error	z-value	p-value		Fall
Intercept	-0.981	0.677	-1.449	0.147		Burn-Cut	1.504	1.242	1.211	0.619
Cut	-1.504	1.242	-1.211	0.226		Burn-Forest	1.216	1.253	0.971	0.766
Forest	-1.216	1.253	-0.971	0.332		Burn-SSO	0.811	1.021	0.795	0.857
SSO	-0.811	1.021	-0.795	0.427		Cut-Forest	-0.288	1.481	-0.194	0.997
Spring	-1.658	1.237	-1.341	0.180		Cut-SSO	-0.693	1.291	-0.537	0.950
Summer	-1.501	1.000	-1.504	0.133		Forest-SSO	-0.405	1.302	-0.311	0.950
Cut:Spring	-14.423	1537.402	-0.009	0.993		Spring
Forest:Spring	-14.711	1630.661	-0.009	0.993		Burn-Cut	15.927	1537.401	0.010	1.000
SSO:Spring	0.965	1.788	0.540	0.589		Burn-Forest	15.927	1630.660	0.010	1.000
Cut:Summer	2.284	1.542	1.481	0.139		Burn-SSO	-0.154	1.468	-0.105	1.000
Forest:Summer	3.008	1.516	1.984	0.047		Cut-Forest	0.000	2241.127	0.000	1.000
SSO:Summer	2.785	1.327	2.099	0.036		Cut-SSO	-16.081	1537.401	-0.010	1.000
AIC	175.060					Forest-SSO	-16.081	1630.660	-0.010	1.000
						Summer
						Burn-Cut	-0.780	0.915	-853.000	0.829
						Burn-Forest	-1.792	0.854	-2.098	0.154
						Burn-SSO	-1.974	0.848	-2.327	0.092
						Cut-Forest	-1.012	0.695	-1.456	0.465
						Cut-SSO	-1.194	0.688	-1.736	0.305
						Forest-SSO	-0.182	0.604	-0.302	0.991
