# Supplementary material for: Environmental associations of Ophidiomyces ophidiicola, the causative agent of ophidiomycosis in snakes
Source: PLoS One. 2024 Oct 22;19(10):e0310954. doi: 10.1371/journal.pone.0310954 (PMC11495611; doi:10.1371/journal.pone.0310954)
Supplement: S4 Table — (CSV) [file pone.0310954.s005.csv]

S4 Table. Complete candidate model set for occupancy at the sample level (?).
Model	WAIC	PPLC
?()?()p() (Null)	67.75	63.02
?()?(Soil pH)p()	67.80	63.68
?()?(Soil pH+weekly prcpn)p()	68.29	64.30
?()?(moisture)p()	68.57	64.01
?()?(Soil pH+cGDD)p()	68.59	64.59
?()?(weekly prcpn)p()	68.72	64.14
?()?(Soil temp)p()	68.74	64.41
?()?(Soil pH+moisture)p()	68.86	64.92
?()?(Soil t+Soil pH)p()	68.92	64.81
?()?(Soil ph+Soil t+cGDD)p()	69.16	65.13
?()?(Soil pH+weekly prcpn+moisture)p()	69.41	65.54
?()?(Soil t+cGDD)p()	69.50	65.02
?()?(cGDD)p()	69.53	65.24
?()?(weekly prcpn+moisture)p()	69.54	64.89
?()?(organic)p()	69.87	65.27
?()?(Soil pH+weekly prcpn+organic)p()	70.40	67.11
?()?(Soil pH+Soil t+weekly prcpn)p()	70.51	66.39
?()?(weekly prcpn+organic)p()	70.56	66.36
?()?(weekly prcpn+organic+moisture)p()	71.02	67.08
?()?(Soil t+moisture)p()	71.06	66.59
?()?(Soil pH+cGDD+organic)p()	71.20	67.49
?()?(Soil t+weekly prcpn)p()	71.33	66.85
?()?(Soil pH+cGDD+weekly prcpn)p()	71.34	67.29
?()?(Soil t+cGDD+weekly prcpn)p()	71.58	67.62
?()?(cGDD+moisture)p()	71.62	67.19
?()?(Soil t+cGDD+organic)p()	71.65	67.83
?()?(Soil pH+organic+moisture)p()	71.73	68.16
?()?(Soil pH+weekly prcpn+organic+moisture)p()	71.82	68.35
?()?(Soil pH+cGDD+moisture)p()	71.94	67.36
?()?(Soil pH+Soil t+moisture)p()	71.94	67.63
?()?(Soil pH+Soil t+cGDD+moisture)p()	71.98	68.00
?()?(Soil pH+Soil t+cGDD+organic)p()	72.02	68.39
?()?(Soil pH+Soil t+weekly prcpn+moisture)p()	72.06	68.22
?()?(Soil t+cGDD+moisture)p()	72.51	68.08
?()?(Soil pH+Soil t+cGDD+weekly prcpn)p()	72.52	67.32
?()?(cGDD+organic)p()	72.57	68.55
?()?(Soil t+organic)p()	72.82	68.88
?()?(Soil pH+Soil t+organic)p()	72.89	69.28
?()?(organic+moisture)p()	73.08	68.93
?()?(Soil pH+cGDD+weekly prcpn+moisture)p()	73.25	69.35
?()?(Soil pH+cGDD+weekly prcpn+organic)p()	73.26	70.03
?()?(cGDD+weekly prcpn)p()	73.50	69.02
?()?(Soil pH+cGDD+organic+moisture)p()	73.76	70.16
?()?(Soil pH+Soil t+weekly prcpn+organic)p()	73.86	70.39
?()?(Soil pH+Soil t+cGDD+weekly prcpn+moisture)p()	74.00	70.08
?()?(Soil pH+Soil t+cGDD+weekly prcpn+organic)p()	74.08	71.05
?()?(Soil pH+Soil t+organic+moisture)p()	74.09	70.18
?()?(Soil pH+Soil t+cGDD+organic+moisture)p()	74.19	70.34
?()?(Soil t+organic+moisture)p()	74.33	70.53
?()?(cGDD+organic+moisture)p()	74.64	70.43
?()?(Soil t+weekly prcpn+moisture)p()	75.07	70.57
?()?(Soil pH+cGDD+weekly prcpn+organic+moisture)p()	75.45	72.04
?()?(Soil t+cGDD+weekly prcpn+moisture)p()	75.46	71.55
?()?(Soil t+cGDD+organic+moisture)p()	75.59	71.08
?()?(Soil t+cGDD+weekly prcpn+organic)p()	75.68	72.03
?()?(cGDD+weekly prcpn+moisture)p()	75.70	71.75
?()?(Soil pH+Soil t+weekly prcpn+orangic+moisture)p()	75.91	72.23
?()?(cGDD+weekly prcpn+organic)p()	76.14	72.48
?()?(Soil pH+Soil t+cGDD+weekly prcpn+organic+moisture)p()	76.37	72.48
?()?(Soil t+weekly prcpn+organic)p()	77.38	73.38
?()?(cGDD+weekly prcpn+organic+moisture)p()	78.19	74.53
?()?(Soil t+weekly prcpn+organic+moisture)p()	78.59	74.60
?()?(Soil t+cGDD+weekly prcpn+organic+moisture)p()	79.96	75.68
