# Supplementary material for: Environmental associations of Ophidiomyces ophidiicola, the causative agent of ophidiomycosis in snakes
Source: PLoS One. 2024 Oct 22;19(10):e0310954. doi: 10.1371/journal.pone.0310954 (PMC11495611; doi:10.1371/journal.pone.0310954)
Supplement: S5 Table — Probability estimates at the site (Ψ), sample (Θ), detection (p) levels for the second-best model Ψ()Θ(Soil pH)p() are shown as the posterior means with Bayesian confidence intervals (BCI). (CSV) [file pone.0310954.s006.csv]

S5 Table. Derived probability estimates for the second best model ?()?(Soil pH)p(). Probability estimates at the site (?), sample (?), detection (p) levels are shown as the posterior means with Bayesian confidence intervals (BCI).
	Posterior Mean (BCI)
?( )	0.83 (0.47-0.99)
?(Soil pH)	Sample	Burn	Cut	Shrub-Scrub Open	Forest
	1	0.48 (0.28-0.74)	0.39 (0.24-0.61)	0.28 (0.17-0.43)	0.13 (0.07-0.23)
	2	0.30 (0.19-0.46)	0.39 (0.24-0.61)	0.47 (0.27-0.72)	0.38 (0.23-0.60)
	3	0.22 (0.14-0.34)	0.27 (0.17-0.43)	0.47 (0.28-0.73)	0.44 (0.26-0.68)
	4	0.21 (0.13-0.33)	0.59 (0.33-0.86)	0.28 (0.18-0.43)	0.17 (0.10-0.28)
	5	0.23 (0.15-0.37)	0.51 (0.15-0.37)	0.32 (0.20-0.50)	0.16 (0.09-0.27)
	6	0.15 (0.08-0.25)	0.15 (0.27-0.72)	0.26 (0.16-0.40)	0.26 (0.16-0.40)
	7	0.25 (0.15-0.39)	0.49 (0.29-0.76)	0.44 (0.26-0.68)	0.18 (0.11-0.29)
	8	0.14 (0.08-0.24)	0.43 (0.26-0.66)	0.33 (0.20-0.51)	0.34 (0.21-0.53)
	9	0.19 (0.11-0.30)	0.29 (0.18-0.45)	0.59 (0.33-0.86)	0.31 (0.19-0.48)
	10	0.17 (0.10-0.28)	0.20 (0.12-0.31)	0.54 (0.31-0.81)	0.24 (0.15-0.37)
	11	0.16 (0.09-0.26)	0.34 (0.21-0.52)	0.22 (0.14-0.35)	0.34 (0.21-0.53)
	12	0.14 (0.07-0.23)	0.19 (0.12-0.30)	0.39 (0.24-0.61)	0.13 (0.07-0.23)
	13	0.12 (0.05-0.21)	0.19 (0.12-0.30)	0.39 (0.24-0.61)	0.32 (0.20-0.50)
	14	0.12 (0.06-0.22)	0.40 (0.06-0.22)	0.39 (0.24-0.61)	0.29 (0.18-0.45)
	15	0.16 (0.09-0.26)	0.16 (0.18-0.44)	0.49 (0.28-0.75)	0.24 (0.15-0.37)
	16	0.14 (0.07-0.23)	0.14 (0.08-0.24)	0.55 (0.31-0.82)	0.26 (0.16-0.40)
	17	0.30 (0.19-0.47)	0.26 (0.16-0.40)	0.48 (0.28-0.74)	0.53 (0.30-0.81)
	18	0.21 (0.13-0.33)	0.15 (0.08-0.25)	0.18 (0.11-0.29)	0.48 (0.28-0.74)
	19	0.13 (0.07-0.23)	0.17 (0.10-0.28)	0.20 (0.12-0.31)	0.65 (0.37-0.92)
	20	0.24 (0.15-0.38)	0.38 (0.23-0.60)	0.30 (0.19-0.47)	0.17 (0.10-0.27)
	21	0.14 (0.07-0.23)	0.17 (0.10-0.28)	0.27 (0.17-0.43)	0.18 (0.11-0.29)
	22	0.15 (0.08-0.25)	0.17 (0.10-0.27)	0.23 (0.14-0.36)	0.27 (0.17-0.41)
	23	0.45 (0.27-0.70)	0.23 (0.14-0.36)	0.11 (0.05-0.21)	0.42 (0.25-0.65)
	24	0.61 (0.34-0.89)	0.20 (0.13-0.32)	0.20 (.0.12-0.31)	0.45 (0.27-0.70)
	25	0.40 (0.24-0.62)	0.18 (0.10-0.28)	0.24 (0.15-0.37)	0.26 (0.16-0.41)
	26	0.17 (0.10-0.28)	0.26 (0.16-0.40)	0.36 (0.22-0.56)	0.16 (0.09-0.26)
	27	0.19 (0.11-0.30)	0.15 (0.08-0.25)	0.32 (0.20-0.50)	0.25 (0.16-0.39)
	28	0.12 (0.06-0.22)	0.23 (0.14-0.36)	0.22 (0.14-0.34)	0.39 (0.24-0.61)
	29	0.20 (0.12-0.31)	0.20 (0.13-0.32)	0.31 (0.20-0.49)	0.37 (0.23-0.58)
	30	0.28 (0.18-0.43)	0.21 (0.13-0.33)	0.39 (0.24-0.61)	0.09 (0.03-0.18)
	31	0.19 (0.11-0.30)	0.20 (0.13-0.32)	0.09 (0.03-0.18)	0.16 (0.09-0.26)
	32	0.13 (0.06-0.22)	0.15 (0.08-0.24)	0.15 (0.08-0.25)	0.36 (0.22-0.57)
	33	0.14 (0.07-0.23)	0.13 (0.07-0.23)	0.25 (0.16-0.39)	0.36 (0.22-0.57)
	34	0.08 (0.03-0.17)	0.15 (0.09-0.25)	0.17 (0.10-0.28)	0.26 (0.16-0.40)
	35	0.10 (0.04-0.19)	0.14 (0.08-0.24)	0.23 (0.14-0.35)	0.09 (0.03-0.18)
	36	0.08 (0.03-0.17)	0.16 (0.09-0.26)	0.12 (0.05-0.21)	0.33 (0.21-0.52)
	37	0.11 (0.05-0.21)	0.11 (0.05-0.20)	0.18 (0.11-0.29)	0.10 (0.04-0.20)
	38	0.11 (0.05-0.20)	0.12 (0.06-0.22)	0.13 (0.06-0.22)	0.07 (0.02-0.16)
	39	0.11 (0.05-0.20)	0.14 (0.07-0.23)	0.10 (0.04-0.19)	0.05 (0.01-0.14)
	40	0.12 (0.05-0.21)	0.14 (0.07-0.24)	0.35 (0.22-0.54)	0.06 (0.02-0.15)
	41	0.07 (0.02-0.16)	0.19 (0.11-0.30)	0.27 (0.17-0.42)	0.09 (0.04-0.18)
	42	0.14 (0.07-0.24)	0.17 (0.10-0.28)	0.14 (0.07-0.23)	0.07 (0.02-0.15)
	43	0.42 (0.25-0.65)	0.10 (0.04-0.19)	0.07 (0.02-0.16)	0.07 (0.02-0.15)
	44	0.13 (0.06-0.22)	0.09 (0.03-0.18)	0.22 (0.14-0.34)	0.08 (0.03-0.17)
	45	0.11 (0.05-0.21)	0.12 (0.06-0.22)	0.16 (0.09-0.27)	0.12 (0.05-0.21)
	46	0.08 (0.03-0.17)	0.18 (0.10-0.29)	0.22 (0.14-0.35)	0.28 (0.17-0.43)
	47	0.08 (0.02-0.16)	0.12 (0.06-0.21)	0.19 (0.12-0.31)	0.06 (0.01-0.14)
	48	0.10 (0.04-0.19)	0.12 (0.06-0.22)	0.23 (0.15-0.36)	0.21 (0.13-0.33)
	49	0.11 (0.05-0.21)	0.11 (0.05-0.21)	0.11 (0.05-0.21)	0.12 (0.06-0.22)
	50	0.09 (0.04-0.18)	0.14 (0.07-0.23)	0.12 (0.06-0.21)	0.10 (0.04-0.19)
	51	0.07 (0.02-0.16)	0.15 (0.08-0.25)	0.35 (0.22-0.55)	-
	52	0.08 (0.03-0.17)	0.12 (0.06-0.22)	-	-
	53	-	0.09 (0.03-0.18)	-	-
	54	-	0.12 (0.06-0.21)	-	-
	55	-	0.15 (0.08-0.25)	-	-
	56	-	0.15 (0.04-0.19)	-	-
	57	-	0.10 (0.04-0.19)	-	-
p( )	0.32 (0.20-0.46)
